# Supplementary material for: BTF3 sustains cancer stem-like phenotype of prostate cancer via stabilization of BMI1
Source: J Exp Clin Cancer Res. 2019 May 28;38:227. doi: 10.1186/s13046-019-1222-z (PMC6540453; doi:10.1186/s13046-019-1222-z)
Supplement: Supplementary file 3 — Table S1. xls Primers, siRNA and antibodies used in this study. (XLS 27 kb) [file 13046_2019_1222_MOESM3_ESM.xls]

## Sheet: Sheet1
Supplementary Table 1. siRNA used in this study.
Target	Sequences(5'-3')
BTF3 #1	GCAGGCACAAGUGCGCAUUTT
BTF3 #2	GCCGAAAGAAGCCUGGGAAUCA
BMI1	GACCAGACCACGACUGAAUTT
shRNA used in this study.
Target	Sequences(5'-3')
BTF3	GCCGAAAGAAGCCUGGGAAUCA
Primers used in this study.
Definition	Forward Sequence(5'-3')	Reverse Sequence(5'-3')
For RT-qPCR assay
GAPDH	GCACCGTCAAGGCTGAGAAC	TGGTGAAGACGCCAGTGGA
BTF3	TGCTCGCAGAAAGAAGAAGGT	ATGGTGAAAGTGTTCGCTGC
BMI1	TGGACTGACAAATGCTGGAGA	GAAGATTGGTGGTTACCGCTG
CD133	GGTGCTCTTCCAGGAACCTC	GGAAACTCTCTCGGTCCAGC
CD44	CAGTATCCGGTCCGATCTGC	GTCCTGCTCACCACCACTAC
SOX2	CCGACACTCCTACAAGATTTAGA	CAAAGATTTATTGAAGCAGAACC
NANOG	AAAGAGGTCTCGTATTTGCTGC	CCTTCTCCACCCCAACCAAAA
P16	AGGAAGCCTCTGCCCTAATGGAAT	ACAGCTTCCGGATGGTCCAGTTTA
ZMYM3	TTGCCAGTACCCAGAATCAGTGCT	TTTGGTGCTGGGTATGATGTGGAC
WWOX	CTGGAATTAGGAAGGAGTG	CATTTCTGAGGATATAGTAACC
Antibodies used in this study.
GAPDH	Abway, cat.#ab0037
BTF3	Abcam, cat.#ab203517
BMI1(WB, IHC)	CST, cat.#6964
BMI1(IP)	Millipore, cat.#05-637
CD133(WB)	Novus, cat.#NB120-16518
CD133(FC)	Miltenyi, cat.#130-098-826
CD44(IHC)	Santa, cat.#sc-7297
CD44(WB)	Abcam, cat.#ab51037
SOX2(IHC)	Santa, cat.#sc-365823
SOX2(WB)	Abcam, cat.#ab79351
NANAOG(WB)	Abcam, cat.#ab109250
Ubiquitin	CST, cat.#3936
