# Supplementary material for: BTF3 sustains cancer stem-like phenotype of prostate cancer via stabilization of BMI1
Source: J Exp Clin Cancer Res. 2019 May 28;38:227. doi: 10.1186/s13046-019-1222-z (PMC6540453; doi:10.1186/s13046-019-1222-z)
Supplement: Supplementary file 4 — Table S2. xls Correlation of BTF3 expression and CSC markers. (XLS 26 kb) [file 13046_2019_1222_MOESM4_ESM.xls]

## Sheet: Sheet1
Supplementary Table 2. Correlation of BTF3 and CSC markers.
BTF3	PROM1	0.4662
BTF3	CD44	0.4453
BTF3	SOX2	0.4505
BTF3	NANOG	0.4325
BTF3	P63	0.565
BTF3	AR	-0.402
PROM1	CD44	0.5029
PROM1	SOX2	0.6163
PROM1	NANOG	0.2853
PROM1	P63	0.7129
PROM1	AR	-0.408
CD44	SOX2	0.4582
CD44	NANOG	0.3665
CD44	P63	0.4033
CD44	AR	-0.5351
SOX2	NANOG	0.1515
SOX2	P63	0.5217
SOX2	AR	-0.5534
NANOG	P63	0.4412
NANOG	AR	-0.14
P63	AR	-0.6047
